# Supplementary material for: Comparing Meta-Analyses with ChatGPT in the Evaluation of the Effectiveness and Tolerance of Systemic Therapies in Moderate-to-Severe Plaque Psoriasis
Source: J Clin Med. 2023 Aug 20;12(16):5410. doi: 10.3390/jcm12165410 (PMC10455399; doi:10.3390/jcm12165410)
Supplement: Supplementary file 1 [file jcm-12-05410-s001.zip]

Archive with 1 entries (1 files):
- jcm-2555260-SI.pdf
